# Supplementary material for: Autologous Vas Deferens Sling for Early Urinary Continence During Retzius-Sparing Robot-Assisted Radical Prostatectomy: A Randomized Controlled Clinical Trial
Source: Healthcare (Basel). 2026 Jul 13;14(14):2090. doi: 10.3390/healthcare14142090 (PMC13409912; doi:10.3390/healthcare14142090)
Supplement: Supplementary file 1 [file healthcare-14-02090-s001.zip]

Archive with 1 entries (1 files):
- healthcare-4257309-supplementary.pdf
